# Supplementary material for: Carotenoid Biosynthetic Genes in Cabbage: Genome-Wide Identification, Evolution, and Expression Analysis
Source: Genes (Basel). 2021 Dec 20;12(12):2027. doi: 10.3390/genes12122027 (PMC8701174; doi:10.3390/genes12122027)
Supplement: Supplementary file 1 [file genes-12-02027-s001.zip]

Archive with 3 entries (3 files):
- Fig. S1.pdf
- TableS1.pdf
- TableS2.pdf
